# Supplementary material for: Assessing Circulating Tumour DNA (ctDNA) as a Biomarker for Anal Cancer Management: A Systematic Review
Source: Int J Mol Sci. 2024 Apr 3;25(7):4005. doi: 10.3390/ijms25074005 (PMC11012625; doi:10.3390/ijms25074005)
Supplement: Supplementary file 1 [file ijms-25-04005-s001.zip]

Archive with 1 entries (1 files):
- ijms-2904314-supplementary.pdf
